# Supplementary material for: Designed Growth of Covalently Bonded WO3/PEDOT Hybrid Nanorods Array with Enhanced Electrochromic Performance
Source: Materials (Basel). 2024 Jul 4;17(13):3319. doi: 10.3390/ma17133319 (PMC11243032; doi:10.3390/ma17133319)
Supplement: Supplementary file 1 [file materials-17-03319-s001.zip]

Archive with 1 entries (1 files):
- materials-3064269-supplementary.pdf
